# Supplementary material for: Housing Conditions and a Challenge with Lipopolysaccharide on the Day of Estrus Can Influence Gene Expression of the Corpus Luteum in Gilts
Source: Genes (Basel). 2022 Apr 26;13(5):769. doi: 10.3390/genes13050769 (PMC9141224; doi:10.3390/genes13050769)
Supplement: Supplementary file 1 [file genes-13-00769-s001.zip]

Archive with 1 entries (1 files):
- genes-1656549-supplementary.pdf
